# Supplementary material for: Smell or vision? The use of different sensory modalities in predator discrimination
Source: Behav Ecol Sociobiol. 2017 Sep 8;71(10):143. doi: 10.1007/s00265-017-2371-8 (PMC5607904; doi:10.1007/s00265-017-2371-8)
Supplement: Supplementary file 1 — (XLSX 16 kb) [file 265_2017_2371_MOESM1_ESM.xlsx]

## Sheet: Information
Dataset used for analysis in "Smell or vision? The use of different sensory modalities in predator discrimination"
Behavioral Ecology and Sociobiology
Stefan Fischer, Evelyne Oberhummer, Filipa Cunha Saraiva, Nina Gerber, Barbara Taborsky
correspondence: Stefan Fischer (stefanfischer@gmx.at)
Column name	Explanation
Fish ID	individual fish identifier
Treatment	treatment of trial:
	C = control
	PS = predator smell
	PP = predator picture
	NPS = non-predator smell
	NPP = non-predator picture
SL_cm	standard length of fish in cm
Sex	sex of test fish
Latency_s	latency of test fish to react towards the dropping marble in seconds
Pot_Enter	binomial response whether the test fish entered the flower pot after the flight response or not
	1 = entered the flowerpot
	0 = did not enter the flowerpot
Burst_seconds	burst-swim duration in seconds
Freezing time_s	duration spent motionless after the flight response in seconds
Time_shelter_s	duration spent in the shelter after the flight response in seconds
Time_FZ_s	latency to approach the food in seconds

## Sheet: Data
Fish ID	Treatment	SL_cm	Sex	Latency_s	Pot_Enter	Burst_seconds	Freezing time_s	Time_shelter_s	Time_FZ_s
1	C	4.9	M	0.0666667	1	0.5	n.a	1.03333	37.03
1	PS	4.9	M	0.1	1	0.333333	n.a	6.26667	36.366
1	PP	4.9	M	0.166667	0	0.433333	0.5	n.a.	128.57
1	NPS	4.9	M	0.1	1	0.666667	n.a	6.13333	22.88
1	NPP	4.9	M	0.0666667	0	0.4	0.533333	n.a.	25.73
2	C	4.6	M	0.2	0	0.466667	0.533333	n.a.	26.12
2	PS	4.6	M	0.166667	1	0.266667	n.a	12.0667	655.47
2	PP	4.6	M	0.133333	0	0.233333	0.4	n.a.	62.066
2	NPS	4.6	M	0.0333333	1	0.5	n.a	151.367	64.47
2	NPP	4.6	M	0.3	0	0.4	1.73333	n.a.	30.4
3	C	4.8	M	0.1	0	0.333333	0.933333	n.a.	40.33
3	PS	4.8	M	0.0666667	1	0.3	n.a	7.16667	11.7
3	PP	4.8	M	0.1	1	0.266667	n.a	5.56667	42.8
3	NPS	4.8	M	0.133333	1	0.5	n.a	7.9	41.47
3	NPP	4.8	M	0.0666667	0	0.6	5.06667	n.a.	52.96
4	C	4.75	F	0.133333	1	0.5	n.a	36.8333	95.5
4	PS	4.75	F	0.2	0	0.3	4.06667	n.a.	312.96
4	PP	4.75	F	0.166667	0	0.3	21.6	n.a.	514.9
4	NPS	4.75	F	0.0666667	0	0.4	0	n.a.	411.67
4	NPP	4.75	F	0.0333333	0	0.7	0.866667	n.a.	426.63
5	C	4.7	M	0.133333	1	0.433333	n.a	74.8	201.7
5	PS	4.7	M	0.133333	1	0.533333	n.a	11.4	531.67
5	PP	4.7	M	0.0666667	1	0.233333	n.a	10.1	649.08
5	NPS	4.7	M	0.1	1	0.733333	n.a	11.5	808.92
5	NPP	4.7	M	0.0333333	0	0.3	0.133333	n.a.	214.53
6	C	4	F	0.0666667	1	0.533333	n.a	3.1	15.77
6	PS	4	F	0.0333333	1	0.266667	n.a	4.53333	34.7
6	PP	4	F	0.133333	1	0.433333	n.a	6	50.667
6	NPS	4	F	0.0666667	1	0.5	n.a	2.93333	20.33
6	NPP	4	F	0.0333333	1	0.4	n.a	3.73333	14.76
7	C	4.6	F	0.133333	1	0.433333	n.a	7.46667	554.63
7	PS	4.6	F	0.2	1	0.366667	n.a	36.4667	403.07
7	PP	4.6	F	0.166667	1	0.3	n.a	4.93333	94.533
7	NPS	4.6	F	0.0666667	1	0.466667	n.a	6.7	363.33
7	NPP	4.6	F	0.133333	1	0.433333	n.a	42.3667	663.52
8	C	4.4	M	0.0333333	0	0.433333	1.4	n.a.	61.533
8	PS	4.4	M	0.0666667	1	0.233333	n.a	16.3	564.47
8	PP	4.4	M	0.133333	1	0.6	n.a	1.36667	47.33
8	NPS	4.4	M	0.1	0	0.4	2.03333	n.a.	15.733
8	NPP	4.4	M	0.1	1	0.6	n.a	41.6	1016.2
9	C	4.2	F	0.0333333	0	0.533333	1.73333	n.a.	213.67
9	PS	4.2	F	0.0666667	1	0.233333	n.a	980.2	259.93
9	PP	4.2	F	0.1	1	0.366667	n.a	75.0667	1694.44
9	NPS	4.2	F	0.0666667	0	0.633333	1.5	n.a.	150.27
9	NPP	4.2	F	0.0333333	0	0.433333	0	n.a.	98.26
10	C	4.7	M	0.0666667	0	0.466667	1.43333	n.a.	30.766
10	PS	4.7	M	0.0666667	0	0.433333	0.966667	n.a.	33.1
10	PP	4.7	M	0.0666667	1	0.633333	n.a	356.567	158.28
10	NPS	4.7	M	0.0333333	0	0.4	3.73333	n.a.	68.1
10	NPP	4.7	M	0.0666667	0	0.433333	0.4	n.a.	28.17
11	C	4.6	F	0.0333333	0	0.533333	2.3	n.a.	88.33
11	PS	4.6	F	0.0666667	0	0.3	5.1	n.a.	154.5
11	PP	4.6	F	0.1	1	0.166667	n.a	8.36667	36.033
11	NPS	4.6	F	0.0666667	0	0.7	1.46667	n.a.	90.08
11	NPP	4.6	F	0.1	0	0.5	6.56667	n.a.	61.44
12	C	4.08	F	0.0666667	1	0.433333	n.a	4.2	173.333
12	PS	4.08	F	0.0666667	0	0.533333	1.5	n.a.	253.3
12	PP	4.08	F	0.1	1	0.4	n.a	11.8667	360.8
12	NPS	4.08	F	0.0666667	0	0.466667	0.866667	n.a.	433
12	NPP	4.08	F	0.0666667	0	0.5	2.8	n.a.	96.5
13	C	4.5	M	0.0666667	0	0.3	1.3	n.a.	173.333
13	PS	4.5	M	0.133333	1	0.266667	n.a	6.1	63.28
13	PP	4.5	M	0.1	0	0.4	0.766667	n.a.	5.64
13	NPS	4.5	M	0.0333333	0	0.233333	1.5	n.a.	38.2
13	NPP	4.5	M	0.0666667	0	0.333333	0.666667	n.a.	57.5
14	C	4.7	F	0.0666667	0	0.266667	0.6	n.a.	47.3
14	PS	4.7	F	0.0666667	0	0.166667	0.733333	n.a.	63.333
14	PP	4.7	F	0.133333	1	0.2	n.a	16.6667	111.96
14	NPS	4.7	F	0.1	0	0.466667	0.666667	n.a.	33.52
14	NPP	4.7	F	0.0666667	0	0.366667	0.633333	n.a.	121.3
15	C	4.4	F	0.233333	0	0.366667	5.76667	n.a.	904.333
15	PS	4.4	F	0.133333	1	0.266667	n.a	0	625.96
15	PP	4.4	F	0.133333	0	0.2	4.93333	n.a.	324.28
15	NPS	4.4	F	0.1	0	0.333333	5.16667	n.a.	n.a.
15	NPP	4.4	F	0.0333333	1	0.233333	n.a	161.433	187
16	C	4.3	M	0.233333	1	0.266667	n.a	65.2667	57.96
16	PS	4.3	M	0.233333	0	0.233333	0.633333	n.a.	116.3
16	PP	4.3	M	0.1	1	0.333333	n.a	4.9	42.52
16	NPS	4.3	M	0.2	0	0.366667	0.4	n.a.	93.44
16	NPP	4.3	M	0.266667	1	0.3	n.a	2.73333	112.09
17	C	4.1	M	0.0333333	0	0.266667	1.56667	n.a.	260.28
17	PS	4.1	M	0.0666667	0	0.366667	2.73333	n.a.	10.8
17	PP	4.1	M	0.0666667	0	0.533333	1.6	n.a.	3.52
17	NPS	4.1	M	0.0333333	0	0.8	0.0333333	n.a.	35.3
17	NPP	4.1	M	0.0666667	0	0.566667	1.06667	n.a.	12.28
18	C	4	M	0.0666667	0	0.533333	1.16667	n.a.	18.8
18	PS	4	M	0.133333	0	0.5	0.4	n.a.	23.64
18	PP	4	M	0.1	0	0.733333	3.7	n.a.	60.4
18	NPS	4	M	0.0666667	0	0.566667	0.266667	n.a.	29.333
18	NPP	4	M	0.0333333	1	0.2	n.a	6.86667	467.36
19	C	4.5	F	0.1	1	0.233333	n.a	287.233	256.12
19	PS	4.5	F	0.166667	1	0.333333	n.a	6.1	189.64
19	PP	4.5	F	0.1	1	0.433333	n.a	21.1667	531.28
19	NPS	4.5	F	0.2	1	0.233333	n.a	47.5667	117.96
19	NPP	4.5	F	0.0666667	1	0.266667	n.a	111	332.32
20	C	4.1	F	0.0666667	0	0.466667	15.3333	n.a.	19.32
20	PS	4.1	F	0.2	1	0.3	n.a	42.3	100.12
20	PP	4.1	F	0.233333	1	0.366667	n.a	17.0667	83.44
20	NPS	4.1	F	0.1	0	0.4	4.13333	n.a.	213.8
20	NPP	4.1	F	0.0333333	1	0.333333	n.a	5.8	341.28
